# Supplementary material for: Wearable Sensor-Based Monitoring of Environmental Exposures and the Associated Health Effects: A Review
Source: Biosensors (Basel). 2022 Dec 6;12(12):1131. doi: 10.3390/bios12121131 (PMC9775571; doi:10.3390/bios12121131)
Supplement: Supplementary file 1 [file biosensors-12-01131-s001.zip]

Archive with 1 entries (1 files):
- biosensors-2045186-supplementary.pdf
